# Supplementary material for: Unveiling the mechanisms of yanhusuo’s therapeutic effects in neuropathic pain through network pharmacology, single-cell RNA sequencing, and molecular docking
Source: Hereditas. 2025 Sep 24;162:182. doi: 10.1186/s41065-025-00551-z (PMC12462212; doi:10.1186/s41065-025-00551-z)
Supplement: Supplementary file 1 — Supplementary Material 1 [file 41065_2025_551_MOESM1_ESM.csv]

X	p_val	avg_log2FC	pct.1	pct.2	p_val_adj	change
C15orf39	0.031972993570896	1.47593324509337	0.409	0.118	1	UP
C6orf141	0.0129791661841026	-4.08106312758175	0.015	0.118	1	DOWN
KIAA2026	0.0465323880118243	2.4415243390672	0.197	0	1	UP
C19orf38	0.0461785266202891	1.09783335259016	0.409	0.118	1	UP
ABCA1	0.00498102335976943	1.71451783445335	0.644	0.294	1	UP
ABHD12	0.00331431182760852	1.84593539638803	0.614	0.235	1	UP
ABI3	0.0182174045903742	1.25256534123459	0.379	0.059	1	UP
ACAA1	0.0492235489252636	1.58705394162122	0.386	0.176	1	UP
ACIN1	0.00405608395770695	0.831674160019166	0.636	0.235	1	UP
ACOT9	0.00520130639088485	-2.37502323816994	0.083	0.294	1	DOWN
ACTB	0.00156933925179688	-0.673497206788537	1	1	1	DOWN
ACTG1	0.0234535174104486	-0.662191982799554	0.97	0.941	1	DOWN
ADAM10	0.0150557001642449	1.41462561924496	0.561	0.235	1	UP
ADGRE1	0.00426095311670367	1.8603284261142	0.667	0.353	1	UP
ADGRE5	0.0010721755421138	-1.7355707389301	0.227	0.529	1	DOWN
ADSS2	0.0310806421850453	1.21191405943413	0.341	0.059	1	UP
AGBL3	0.0146186607229506	-2.78192672276706	0.015	0.118	1	DOWN
AGO3	0.0214228938313231	3.27159609095175	0.25	0	1	UP
AGPS	0.0265642038168633	1.05671397442408	0.5	0.176	1	UP
AIF1	0.0101459692573719	0.705474260928688	0.811	0.471	1	UP
AKAP10	0.0155759377115908	2.4079321975778	0.341	0.059	1	UP
AKAP13	0.021100811844082	0.571556142215819	0.826	0.529	1	UP
AKR1A1	0.0180383088122341	0.984678939996249	0.773	0.471	1	UP
AKR7L	0.041766496614223	2.4581262867571	0.205	0	1	UP
AKT1	0.0435771430449615	0.890685250641492	0.568	0.235	1	UP
ALYREF	0.0388802644920425	1.67431785195682	0.311	0.059	1	UP
ANAPC11	0.0343393812687239	1.18822830038987	0.508	0.235	1	UP
ANKRD40	0.0214228938313231	2.89902969634649	0.25	0	1	UP
ANKRD44	0.0242353861504608	0.565536191241096	0.795	0.412	1	UP
ANXA11	0.00830653676497459	-2.0038337172315	0.167	0.412	1	DOWN
AP1S2	0.0211994775653766	1.27854846747626	0.538	0.176	1	UP
APLF	0.00222062160723036	-3.76200490846067	0.023	0.176	1	DOWN
APOBEC1	0.0495925431296989	1.07739167811227	0.644	0.353	1	UP
ARAF	0.0330985594994623	1.83385788557988	0.318	0.059	1	UP
ARAP3	0.0151298828318793	3.34249122002801	0.273	0	1	UP
ARF1	0.00886301143850459	0.695774579694887	0.803	0.471	1	UP
ARFGAP1	0.0335613821570862	2.60810352739791	0.22	0	1	UP
ARHGEF1	0.0386173821975066	0.657870467810915	0.598	0.235	1	UP
ARL4C	0.0227969531955007	1.08825934591185	0.652	0.353	1	UP
ARL8B	0.012268741318133	1.4898925333389	0.47	0.118	1	UP
ASH2L	0.0468468213573033	2.17412374844402	0.273	0.059	1	UP
ATF6	0.033361319171045	1.51041847948611	0.386	0.118	1	UP
ATMIN	0.0374566178402768	2.73811709620782	0.212	0	1	UP
ATOX1	0.0170412556847831	-0.737895955770236	0.917	1	1	DOWN
ATP13A2	0.00469031127862457	1.48713780065903	0.591	0.176	1	UP
ATP1A1	0.00963706220970086	-0.924335596226755	0.614	0.765	1	DOWN
ATP2B1	0.00183843103091349	1.14766366051301	0.871	0.529	1	UP
ATP6V0A1	0.0311139631857759	1.76246460383786	0.386	0.118	1	UP
ATP6V0D1	0.025591895804529	1.83782718435745	0.386	0.118	1	UP
ATP8A1	0.0391808675846741	0.644301592992063	0.568	0.235	1	UP
ATXN10	0.049110109171506	0.790741187392452	0.311	0.059	1	UP
AUP1	0.00778126852992142	1.51988472939538	0.568	0.235	1	UP
AXL	0.0233557662450646	0.924313611953072	0.758	0.412	1	UP
BACH1	0.0447773224487551	1.18622324231515	0.47	0.176	1	UP
BASP1	0.000977463794160197	2.12001518716259	0.667	0.235	1	UP
C18orf32	0.0450740426372513	1.81707008233681	0.348	0.118	1	UP
BEND6	0.0129791661841026	-3.54966242286896	0.015	0.118	1	DOWN
BHLHE41	0.0300431631639166	3.82233477662529	0.227	0	1	UP
BIN2	0.0330170525986397	1.09536253628174	0.515	0.235	1	UP
BLMH	0.0151298828318793	2.94306009175099	0.273	0	1	UP
BMP2K	0.0112947327240091	1.01713875624456	0.674	0.294	1	UP
BMPR2	0.0472316751618868	1.72715938496857	0.303	0.059	1	UP
BNIP3L	0.0185602978455552	1.47590886017575	0.5	0.176	1	UP
BOD1L1	0.0116818064989792	1.81825215000427	0.402	0.059	1	UP
BORCS7	0.0465323880118243	2.62185452317352	0.197	0	1	UP
BORCS7-ASMT	0.0465323880118243	2.62185452317352	0.197	0	1	UP
BRI3	0.0143679897770103	1.15783683313983	0.72	0.412	1	UP
BTBD1	0.0285904339312168	2.27534070605922	0.303	0.059	1	UP
BUD23	0.00679827176251873	-2.81636605036363	0.129	0.353	1	DOWN
C1QA	0.00348758882474139	1.21876822918202	0.727	0.353	1	UP
C1QC	0.00700375917487528	1.15459222501219	0.727	0.353	1	UP
C3AR1	0.0317118889351653	1.11043910399798	0.598	0.294	1	UP
CACNA1E	5.32120462045617e-05	-4.8988049159007	0.008	0.176	0.984582490923005	DOWN
CADM1	0.0461150619318637	1.85787646955122	0.356	0.118	1	UP
CADM3	0.0405803083346087	-2.92187579633563	0.023	0.118	1	DOWN
CAMLG	0.0330612102088428	-1.90052276253684	0.114	0.294	1	DOWN
CAP1	0.00125472434520794	1.25606542174442	0.636	0.118	1	UP
CAPN5	0.00703475889298181	-4.12875969631705	0.03	0.176	1	DOWN
CCDC167	0.016749023714956	-2.75825464990851	0.038	0.176	1	DOWN
CCDC61	0.0154038551521766	-2.74171220913715	0.038	0.176	1	DOWN
CCND1	0.0312621734211663	-0.900146217345589	0.629	0.765	1	DOWN
CCNG2	0.0300431631639166	2.89280034588731	0.227	0	1	UP
CCNT2	0.048062829546089	-0.604707514305777	0.667	0.765	1	DOWN
CCR5	0.00753111514883994	1.27877398640603	0.735	0.294	1	UP
CCZ1	0.0465680574403238	0.719108707876635	0.311	0.059	1	UP
CCZ1B	0.0465680574403238	0.719108707876635	0.311	0.059	1	UP
SIGLEC6	0.027013245902358	1.09984207676306	0.72	0.412	1	UP
CD33	0.027013245902358	1.09984207676306	0.72	0.412	1	UP
CD37	0.0012728478003339	4.36354382815523	0.417	0	1	UP
CD44	0.0308947787856559	-1.57743379104778	0.432	0.588	1	DOWN
CD63	0.0289288031426015	1.14022355417718	0.561	0.235	1	UP
CD84	0.00359885567899721	0.955898234938596	0.659	0.235	1	UP
CD9	0.0221295982367763	-0.76555615005174	0.629	0.765	1	DOWN
CDK2AP1	0.00490864074490447	2.94990205893008	0.402	0.059	1	UP
CEBPZOS	0.00644477656575015	3.46428680694476	0.326	0	1	UP
CEPT1	0.00885634916084835	1.77871133193928	0.462	0.118	1	UP
CFLAR	0.0329910378453328	0.955034213038661	0.515	0.176	1	UP
CHCHD1	0.0236436285574129	-1.85041667282864	0.326	0.529	1	DOWN
CHCHD3	0.041766496614223	2.19893088644276	0.205	0	1	UP
CHD7	0.00146954251778037	3.90634717166956	0.409	0	1	UP
CIC	0.0328153764564061	1.92366836832839	0.364	0.118	1	UP
CKAP5	0.0374566178402768	2.68290424859366	0.212	0	1	UP
CLEC12A	0.00391300966354014	1.28142443186014	0.75	0.294	1	UP
CLEC4C	0.037172722757745	0.681435749096471	0.591	0.294	1	UP
CLEC4C	0.0157421324624974	1.33939330417691	0.523	0.176	1	UP
CMIP	0.0170086371355822	3.03654583546701	0.265	0	1	UP
CNOT8	0.0442762012075324	0.531875003603337	0.318	0.059	1	UP
COL4A2	0.0424934905183887	-2.39050491373987	0.023	0.118	1	DOWN
COLGALT1	0.0357743322413462	0.581530309476808	0.583	0.353	1	UP
COP1	0.0288602479737747	0.94376879874482	0.5	0.176	1	UP
COPB2	0.0105810833592972	1.76506183438332	0.409	0.059	1	UP
COPS4	0.00936136014403418	3.4406792435605	0.303	0	1	UP
COQ8A	0.0369723480921732	-3.30072505627555	0.023	0.118	1	DOWN
COX6B1	0.0356831879132844	0.57133491071926	0.841	0.529	1	UP
CPD	0.00352099909745347	2.4999585126462	0.455	0.059	1	UP
CPSF4	0.0268677002614939	2.6662754030196	0.235	0	1	UP
CPSF7	0.0241610112683685	1.45020308630004	0.409	0.118	1	UP
CPT1A	0.0407125085780439	2.22569776582388	0.28	0.059	1	UP
CREBRF	0.0236355102460842	1.58626292339927	0.356	0.059	1	UP
CRIP1	0.0111071401098984	-1.02648800383425	0.697	0.882	1	DOWN
CROT	0.0455659064272068	1.40874436031563	0.303	0.059	1	UP
CSAD	0.00850044298478421	2.93044239913838	0.371	0.059	1	UP
CSF1R	0.00120596722956603	1.37430687448458	0.841	0.471	1	UP
TPTEP2-CSNK1E	0.0260975225843339	1.44137405813221	0.432	0.118	1	UP
CSNK1E	0.0260975225843339	1.44137405813221	0.432	0.118	1	UP
CSNK2A2	0.0273793712212803	1.27002966042888	0.348	0.059	1	UP
CTDSP2	0.0101635701412462	1.85342074195526	0.477	0.176	1	UP
CTSA	0.0102213819806293	1.07608989990281	0.826	0.471	1	UP
CTSB	0.00392781982344499	1.37881831644818	0.902	0.647	1	UP
CTSC	0.0225222500754753	0.797394668844903	0.932	0.824	1	UP
CTSD	0.00244145010046516	1.91088247800889	0.72	0.353	1	UP
CTSS	0.00227994143640806	0.692647867139399	0.992	0.824	1	UP
CTTNBP2	0.0146186607229506	-3.30755402653169	0.015	0.118	1	DOWN
CTTNBP2NL	0.00210950687010659	2.39935104017006	0.485	0.059	1	UP
CX3CR1	0.000174583917380007	2.25473707158767	0.735	0.235	1	UP
CYB5R3	0.034314268714216	2.06197333663584	0.295	0.059	1	UP
CYBB	0.00479828074857639	1.13713503450147	0.826	0.471	1	UP
CYP4F3	0.00977837061469195	1.67363833612974	0.492	0.118	1	UP
CYSLTR1	0.00497360949818995	1.5903835428821	0.591	0.176	1	UP
CYTH4	0.0374166198577769	0.545222032556755	0.886	0.588	1	UP
KIAA0232	0.010574549737456	3.28204895286463	0.295	0	1	UP
DBNL	0.0301828349789223	-1.31089181546118	0.394	0.529	1	DOWN
DDB1	0.0283224804569271	1.37901264352169	0.409	0.118	1	UP
DDX20	0.00637650829209347	-3.37259091652572	0.03	0.176	1	DOWN
DDX3X	0.0148042072589133	0.975027820095126	0.773	0.471	1	UP
DDX3Y	0.0353280525831604	0.92593370170337	0.553	0.235	1	UP
DDX55	0.0257089839169646	-1.71583887127889	0.106	0.294	1	DOWN
DDX6	0.0244423101281488	1.01627784602495	0.712	0.412	1	UP
DEGS1	0.00904866824254094	2.86920829621181	0.371	0.059	1	UP
DENND4B	0.0479199716834825	-1.58680465798203	0.318	0.471	1	DOWN
DESI1	0.000386470152213389	-3.20055771475531	0.053	0.294	1	DOWN
DGKZ	0.0494524539433277	1.06508792026301	0.515	0.235	1	UP
DHRS3	0.0474309052928988	0.947158771042049	0.629	0.353	1	UP
DHRS9	1.43311743514e-05	-3.8256082356	0.015	0.235	0.265169719023954	DOWN
DIABLO	0.0190990892726577	2.99150661865225	0.258	0	1	UP
DNAJC13	0.02155406602545	1.38717763427967	0.364	0.059	1	UP
DNAJC19	0.0318878931830909	1.92588306432886	0.318	0.059	1	UP
DNAJC3	0.04376748786911	1.22365149583089	0.455	0.176	1	UP
DNASE2	0.00750228370477498	1.63560403524752	0.432	0.059	1	UP
DOCK7	0.0100840574851056	2.35040204953457	0.379	0.059	1	UP
DOK3	0.0131385689829072	0.799820051373083	0.402	0.059	1	UP
DPY19L4	0.0170086371355822	3.00520179087696	0.265	0	1	UP
DRAM2	0.0403967471400666	0.759875652486291	0.568	0.235	1	UP
DSE	0.0395952335674136	0.920882190900774	0.386	0.118	1	UP
DST	0.0322387726888681	2.33292259217226	0.364	0.118	1	UP
DTX3L	0.0250798607209974	2.24037449448784	0.326	0.059	1	UP
DTX4	0.00936136014403418	3.37795887182055	0.303	0	1	UP
DYNC1H1	0.0118549880910819	1.57034238823186	0.53	0.176	1	UP
DYNC1I2	0.0100311869931195	1.14004663076056	0.705	0.353	1	UP
EDF1	0.035773510599535	1.05179484103876	0.576	0.294	1	UP
EED	0.0479453630590359	1.72438795035964	0.341	0.118	1	UP
EEF1A1	0.000991582870232598	0.560847047317304	1	1	1	UP
EEF1G	0.0438547326874126	0.788711014909029	0.697	0.471	1	UP
EEF2	0.000482806867874214	0.86972450205135	0.977	0.765	1	UP
EHD4	0.0280439833465887	1.04235092774619	0.689	0.353	1	UP
EHMT2	0.00567550617447023	3.37655129135552	0.333	0	1	UP
EID1	0.0271591695387356	0.823963470976521	0.659	0.294	1	UP
EID2B	0.00254031230391867	-4.30964691267835	0.008	0.118	1	DOWN
EIF3E	0.0331377971085486	0.922915284756531	0.705	0.353	1	UP
EIF4A3	0.0395621267723736	2.09907290544222	0.288	0.059	1	UP
EIF5A2	0.00044496740220218	-4.67849844790401	0.015	0.176	1	DOWN
ELAVL1	0.00691867430935117	1.77496789918857	0.538	0.176	1	UP
ELMO1	0.033060217714311	1.08727611941596	0.621	0.353	1	UP
EML4	0.0239340616135112	1.90236324744068	0.341	0.059	1	UP
ENO1	0.0103346331689398	0.69955524177591	0.636	0.235	1	UP
EPB41L2	0.000376582152614299	2.43318776857537	0.712	0.235	1	UP
ETF1	0.0336690306833494	2.1076306781589	0.295	0.059	1	UP
F11R	0.0100536075777091	1.33948519604313	0.644	0.294	1	UP
FAM102B	0.0404519899276068	1.74462700314192	0.364	0.118	1	UP
FAM110A	0.0498086928914897	-2.31593313726526	0.053	0.176	1	DOWN
FAM120A	0.0254685568132737	1.13181508718787	0.356	0.059	1	UP
FAM172A	0.039952275097487	2.24146512304871	0.28	0.059	1	UP
FAM216A	0.0160640658447545	-2.64589583872794	0.038	0.176	1	DOWN
FAM3A	0.0465323880118243	2.6458445030448	0.197	0	1	UP
FBRSL1	0.038475758579178	1.48316794482574	0.432	0.176	1	UP
FBXO11	0.0190990892726577	2.93877167709052	0.258	0	1	UP
FBXO38	0.0335613821570862	2.96784080298962	0.22	0	1	UP
FCRL2	0.0238946512795654	1.26116421565091	0.591	0.294	1	UP
FDPS	0.00422363351282964	-3.08355754246229	0.083	0.294	1	DOWN
FERMT3	0.0124449628751962	1.29830658650515	0.682	0.294	1	UP
FFAR4	0.0129958161537279	-4.15746936834296	0.038	0.176	1	DOWN
FGD4	0.010574549737456	3.73928745442113	0.295	0	1	UP
FHL3	0.0405803083346087	-3.0192086865593	0.023	0.118	1	DOWN
FKBP15	0.0330104948265061	1.22665090700413	0.47	0.176	1	UP
FKBP8	0.00684619149986489	1.76238841548607	0.523	0.176	1	UP
FNDC3A	0.0449951372162061	1.37107574437191	0.371	0.118	1	UP
FNTB	0.0405803083346087	-3.62562120086354	0.023	0.118	1	DOWN
CHURC1-FNTB	0.0405803083346087	-3.62562120086354	0.023	0.118	1	DOWN
FOXN3	0.0118480215984734	1.30328853934123	0.636	0.294	1	UP
FOXO3	0.0349882285159631	1.73207672216027	0.318	0.059	1	UP
FRMD4A	0.00358940653641658	2.2124263878001	0.462	0.059	1	UP
FRMD4B	0.0140164777887195	1.19791831171957	0.644	0.294	1	UP
FTH1	0.0029733463543709	0.866724626366487	1	0.941	1	UP
FUBP3	0.0465323880118243	2.62532915995997	0.197	0	1	UP
FXR1	0.034068072927033	0.680747512349521	0.394	0.118	1	UP
FYB1	0.00483208968075865	1.49716581998066	0.712	0.353	1	UP
FYN	0.044225069474457	-1.57831836806072	0.242	0.412	1	DOWN
GAA	0.046392497058338	1.66438298234585	0.303	0.059	1	UP
GABARAPL2	0.0167997207627842	-1.27959449408641	0.303	0.529	1	DOWN
GALK2	0.0465323880118243	2.79324107432781	0.197	0	1	UP
GALNT9	0.0155048925830278	-2.60795275537784	0.015	0.118	1	DOWN
GATM	0.00507873319327401	1.30226768657666	0.765	0.353	1	UP
GET4	0.0335613821570862	2.92990584556278	0.22	0	1	UP
GGT5	0.0240037693653989	2.90002810856116	0.242	0	1	UP
GID8	0.0300431631639166	2.73515756643934	0.227	0	1	UP
GIGYF1	0.0487358139990631	0.9047737968385	0.5	0.235	1	UP
GIT2	0.00455355092482017	1.02062540427586	0.803	0.353	1	UP
GLUL	9.20053274534852e-05	3.45142498673545	0.614	0.059	1	UP
GLYR1	0.0322828848608901	0.691174443699894	0.492	0.176	1	UP
GMFG	0.00356218805362178	1.46191925563055	0.674	0.235	1	UP
GMIP	0.0401450313690856	1.33853222503778	0.492	0.235	1	UP
GNA13	0.00651008235885645	1.70623967003458	0.5	0.118	1	UP
GNS	2.44849235879313e-05	1.76443052990468	0.848	0.353	0.453044541147493	UP
GOLGA3	0.0374566178402768	2.75916129851696	0.212	0	1	UP
GOLM1	0.0374566178402768	3.0869938549657	0.212	0	1	UP
GPN1	0.0240037693653989	2.79773478096864	0.242	0	1	UP
GPR108	0.0119301028445908	3.22921222001861	0.288	0	1	UP
GPR146	0.0119301028445908	3.32828679386796	0.288	0	1	UP
GPR34	0.00815342227066788	1.43952495331609	0.576	0.176	1	UP
GUK1	0.041766496614223	2.42047140191321	0.205	0	1	UP
GUSB	0.016019321659898	0.988110718792804	0.75	0.412	1	UP
GXYLT1	0.00294292514490862	3.58035628995919	0.371	0	1	UP
HLA-DQB2	0.0157112103732587	-0.575348455916183	0.924	1	1	DOWN
HLA-DQB1	0.0157112103732587	-0.575348455916183	0.924	1	1	DOWN
HLA-DOB	0.0251673154068664	-1.38798590249685	0.242	0.471	1	DOWN
HLA-E	0.0117000718729472	-1.33654406980813	0.447	0.647	1	DOWN
HACD4	0.0155309011853319	1.13172854445002	0.439	0.118	1	UP
HAVCR2	0.00827681913955241	3.65290503231827	0.311	0	1	UP
HCFC1R1	0.00455182318592571	2.54860796633993	0.424	0.059	1	UP
HDAC10	0.0254722257222441	-3.2417052015625	0.045	0.176	1	DOWN
HDAC2	0.0151298828318793	3.06604551176911	0.273	0	1	UP
HDGF	0.00813642071553023	1.26110206155594	0.53	0.118	1	UP
HEG1	0.0278161983162445	-2.18559557786835	0.076	0.235	1	DOWN
HERPUD2	0.0335613821570862	2.68137980234211	0.22	0	1	UP
HEXB	0.0020620120933214	1.49993617024589	0.856	0.529	1	UP
HINT1	0.00987587660492789	1.27585401654904	0.644	0.294	1	UP
HK2	0.0229769970375711	1.56951218169125	0.417	0.118	1	UP
HLTF	0.0219051190946284	2.58515885342837	0.326	0.059	1	UP
HMOX2	0.0119787480749135	1.68450040061218	0.447	0.118	1	UP
HNRNPA1	0.00417954396638247	0.78244537048619	0.758	0.294	1	UP
HNRNPH1	0.0125494996585376	0.784167343958701	0.894	0.588	1	UP
HNRNPH3	0.0190990892726577	3.0569005910519	0.258	0	1	UP
HPGD	0.0301834138970847	1.67393960800438	0.508	0.235	1	UP
HPGDS	0.00599047342720343	1.68498028594961	0.523	0.118	1	UP
HSP90AB1	0.00898785853541347	-0.654070694878857	0.939	0.941	1	DOWN
HSPA8	0.00127629527911291	-1.11148406201068	0.985	1	1	DOWN
HSPA9	0.0207831837991292	1.17544827063382	0.371	0.059	1	UP
HSPH1	0.00138327485855397	-2.09278805715888	0.174	0.471	1	DOWN
HTATSF1	0.0335613821570862	2.80715563675381	0.22	0	1	UP
ID2	0.00813642071553023	-1.78385707030718	0.462	0.647	1	DOWN
IDH3B	0.0384670098026966	1.13105706528537	0.326	0.059	1	UP
IDH3G	0.0186106716211058	1.41904062743683	0.432	0.118	1	UP
IFNAR1	0.000160722943186297	1.76915773945474	0.636	0.059	1	UP
IFNGR2	0.0164463117377012	1.46432755226811	0.447	0.118	1	UP
IGBP1	0.0174651848306856	2.06662315321485	0.364	0.059	1	UP
IGBP1P2	0.0174651848306856	2.06662315321485	0.364	0.059	1	UP
IGF1	0.0300431631639166	3.7425685600631	0.227	0	1	UP
IGHM	0.0280570023306236	1.0504076101108	0.682	0.353	1	UP
IL10RA	0.0245058776642345	0.931804389434122	0.697	0.412	1	UP
IL10RB	0.0108319362485864	0.834014915402219	0.621	0.176	1	UP
IL4R	0.00455762779981196	1.83362794816218	0.561	0.176	1	UP
INF2	0.0295344940892304	-2.22511658986488	0.076	0.235	1	DOWN
INO80E	0.049110109171506	0.799329532636633	0.311	0.059	1	UP
INPPL1	0.0356364893010704	2.06217783431199	0.295	0.059	1	UP
INTS6	0.0170086371355822	3.03755676491935	0.265	0	1	UP
ISG20L2	0.0288174983086693	-2.6409672799876	0.121	0.294	1	DOWN
ITGAM	0.0401805707931006	0.589420007068122	0.758	0.353	1	UP
ITGAV	0.0464813928350512	0.873882907652308	0.492	0.176	1	UP
ITGB5	0.00228914408619782	1.76304203842633	0.682	0.294	1	UP
ITPA	0.00928625762135026	-2.4707731704641	0.091	0.294	1	DOWN
JUND	0.00199194727237219	-1.30000377235909	0.697	0.824	1	DOWN
KANSL1L	0.0268677002614939	3.04326144174929	0.235	0	1	UP
KDM5A	0.0447639908619094	1.24083345689319	0.439	0.176	1	UP
KDM6A	0.0489483650107121	1.38985823713261	0.303	0.059	1	UP
KIF21B	0.0240218079964621	1.84433576833982	0.348	0.059	1	UP
KIF23	0.000113580477011761	-2.78794558836791	0.023	0.235	1	DOWN
KLC4	0.041766496614223	2.61148256142049	0.205	0	1	UP
KLF10	0.0214228938313231	3.16640565400262	0.25	0	1	UP
KLF3	0.00945369303220018	1.35588560483489	0.576	0.176	1	UP
KLHL24	0.000841996659918122	2.62532812822523	0.53	0.059	1	UP
KLRD1	0.0161763967835407	-0.909969100382993	0.159	0.412	1	DOWN
KRCC1	0.00492216238130308	2.51420426813963	0.455	0.118	1	UP
KRI1	0.0240037693653989	3.10582663242968	0.242	0	1	UP
KRIT1	0.00595188061906725	2.31716566372084	0.462	0.118	1	UP
KTN1	0.00837753988169681	2.60357711522657	0.379	0.059	1	UP
LAG3	0.00059186340709619	-3.55906079606184	0.015	0.176	1	DOWN
LAIR1	0.000231519819454398	2.89934063757798	0.621	0.118	1	UP
LAMTOR4	0.000302857556988755	2.28617525433094	0.659	0.118	1	UP
LAP3	0.0240037693653989	2.86702189462306	0.242	0	1	UP
LAT2	0.00125472434520794	1.92235902260238	0.629	0.176	1	UP
LCP2	0.0134527741609282	1.5907163697399	0.53	0.176	1	UP
LGALS14	0.00677859460268414	2.35603718914158	0.417	0.059	1	UP
LGALS16	0.00677859460268414	2.35603718914158	0.417	0.059	1	UP
LGALS13	0.00677859460268414	2.35603718914158	0.417	0.059	1	UP
LGMN	0.000155328968258467	1.9164362341307	0.811	0.353	1	UP
LHFPL6	0.00234202405179477	-4.7835792683306	0.008	0.118	1	DOWN
LHFPL2	0.0214228938313231	3.24416464611162	0.25	0	1	UP
LIFR	0.0218658008699411	2.03403129389769	0.394	0.118	1	UP
LIMD2	0.0248426675147874	1.17752550729086	0.5	0.176	1	UP
LIMS4	0.00790174704148371	1.14815563595738	0.508	0.118	1	UP
LIMS3	0.00790174704148371	1.14815563595738	0.508	0.118	1	UP
LIPA	0.00881847581246975	1.86494861709652	0.53	0.176	1	UP
LMAN1	0.019364191297473	2.0707722699908	0.341	0.059	1	UP
LMBRD1	0.00654887544922562	2.82016252218216	0.386	0.059	1	UP
LMO1	0.0373503754481875	-1.57243824089567	0.076	0.235	1	DOWN
LMO2	0.00137224144813087	1.625793983596	0.697	0.294	1	UP
LPCAT2	5.49797829532096e-05	3.54187098894019	0.621	0.059	1	UP
LPIN2	0.0325931948569739	1.10456363353721	0.439	0.118	1	UP
LRRC59	0.0240037693653989	2.92607233344767	0.242	0	1	UP
LRRFIP2	0.0119301028445908	3.15224872976197	0.288	0	1	UP
LRWD1	0.0335613821570862	2.53820094009848	0.22	0	1	UP
LSP1	0.027702416131601	-1.10534231092629	0.561	0.706	1	DOWN
LSS	0.0387406535332981	-3.8182570309254	0.023	0.118	1	DOWN
LUC7L3	0.00586937524608851	-0.973818107773643	0.636	0.765	1	DOWN
LY86	0.0345461147243383	0.915247762350331	0.886	0.647	1	UP
LYL1	0.00962268017850104	1.39650228821555	0.568	0.176	1	UP
LYPLA2	0.0467911269886583	1.08026752403993	0.386	0.118	1	UP
MAD2L1	0.0264388484722354	-2.874461225808	0.045	0.176	1	DOWN
MAF	0.00648988739965671	1.8417369564834	0.644	0.294	1	UP
MAF1	0.00824738965689178	2.37029278641287	0.386	0.059	1	UP
MAFB	0.016732739194023	1.22542418431921	0.667	0.353	1	UP
MAGOH	0.0363549617733844	-1.22195614326512	0.318	0.529	1	DOWN
MAML3	0.0300431631639166	3.08530825755112	0.227	0	1	UP
MAN2B2	0.0268677002614939	2.57754294097528	0.235	0	1	UP
MAPK14	0.0345577913491196	0.74573175801899	0.591	0.235	1	UP
MAPK3	0.0109328295653644	1.20791713218852	0.583	0.176	1	UP
MAPK6	0.041766496614223	2.65575889023767	0.205	0	1	UP
MATN2	0.00234202405179477	-4.2583289100939	0.008	0.118	1	DOWN
MBD1	0.0190990892726577	3.02949326146632	0.258	0	1	UP
MDM2	0.0324096385497296	2.27137375780095	0.295	0.059	1	UP
MEF2C	4.01182711327172e-05	2.63767790142316	0.773	0.235	0.742308370768666	UP
MEPCE	0.0268677002614939	2.67534778171314	0.235	0	1	UP
MFAP3	0.00438318745174624	3.69440778416987	0.348	0	1	UP
MGAT4A	0.0372920077822745	1.10751467532962	0.424	0.118	1	UP
MLLT3	0.0254722257222441	-3.2716039144552	0.045	0.176	1	DOWN
MMADHC	0.0335613821570862	2.8497271641384	0.22	0	1	UP
MPC1	0.0268841412913975	0.61679140906842	0.47	0.118	1	UP
MPP1	0.00827681913955241	3.48851817437852	0.311	0	1	UP
MRC1	0.0112010133634522	0.991605986828306	0.742	0.294	1	UP
MRPL18	0.0214228938313231	2.96166376821782	0.25	0	1	UP
MRPL23	0.0123617509261149	1.49899267940504	0.508	0.176	1	UP
MRPL33	0.00090129561294909	-1.37035178295113	0.545	0.765	1	DOWN
MRPL39	0.030628828809728	-2.75492294504576	0.045	0.176	1	DOWN
MS4A6E	0.000271272818445125	2.23508240177366	0.712	0.235	1	UP
MS4A6A	0.000271272818445125	2.23508240177366	0.712	0.235	1	UP
MS4A6E	0.00309639537776488	0.931620392709067	0.886	0.529	1	UP
MS4A6A	0.00309639537776488	0.931620392709067	0.886	0.529	1	UP
MS4A7	0.00452427763890565	1.4817270890864	0.652	0.235	1	UP
MTA1	0.0268677002614939	2.61432949806929	0.235	0	1	UP
MTCH1	0.00334207416945654	1.95565331834644	0.477	0.059	1	UP
MTHFD2	0.0420397330104582	-1.72296045209004	0.182	0.353	1	DOWN
MTMR6	0.00601454985539086	1.81813461295279	0.5	0.118	1	UP
MTUS1	0.00499117085635244	3.91206314309468	0.341	0	1	UP
MYO5A	0.0110586334560089	1.37556973007129	0.606	0.235	1	UP
N4BP1	0.0249426025718848	1.58308259651956	0.348	0.059	1	UP
N4BP2	0.0374566178402768	2.9488382224938	0.212	0	1	UP
NAA10	0.0300431631639166	2.91486802079462	0.227	0	1	UP
NABP2	0.041766496614223	2.43689950846706	0.205	0	1	UP
NACC2	0.0170086371355822	2.95162101001538	0.265	0	1	UP
NAGLU	0.0240037693653989	2.94845992823749	0.242	0	1	UP
NAXE	0.0410677843569656	1.91441639199873	0.288	0.059	1	UP
NCEH1	0.0268677002614939	2.95823867123016	0.235	0	1	UP
NCF2	0.0460383318829899	0.666730828828531	0.735	0.412	1	UP
NCOR2	0.0487317379496941	1.47261585847336	0.295	0.059	1	UP
NDST2	0.0300431631639166	2.71135063885905	0.227	0	1	UP
NDUFA6	0.0197387588671182	0.647875344576924	0.705	0.353	1	UP
NDUFA9	0.0486166357667794	1.83282766987988	0.273	0.059	1	UP
NDUFS7	0.0256378415592399	1.55379274097266	0.447	0.176	1	UP
NECAP2	0.016206388949731	1.88150443844892	0.371	0.059	1	UP
NEDD8	0.0220100756074306	-0.649506254398213	0.674	0.765	1	DOWN
NEURL3	8.38600808878463e-05	2.56011239654158	0.689	0.118	1	UP
NINJ1	0.00644477656575015	3.85324246198144	0.326	0	1	UP
NMT1	0.00309041558006251	1.67246801059871	0.614	0.176	1	UP
NRP1	0.00245822611539425	1.50097685048461	0.636	0.235	1	UP
NTAN1	0.0300431631639166	2.68915300029252	0.227	0	1	UP
NTPCR	0.00121479174392923	2.06607993023592	0.53	0.059	1	UP
NUAK1	0.0496139770818676	1.74236397327594	0.295	0.059	1	UP
OAT	0.0415053891402108	-0.980097936524976	0.424	0.588	1	DOWN
OGFOD1	0.0482263002380141	-2.20175746235508	0.053	0.176	1	DOWN
OPHN1	0.005281363272315	2.77101601331101	0.424	0.059	1	UP
OSBPL3	0.0469144832181651	-1.65370261373768	0.174	0.353	1	DOWN
OSTC	0.0210790782024066	1.88153434471329	0.394	0.118	1	UP
P2RY13	0.0374566178402768	3.3238508851094	0.212	0	1	UP
PACSIN2	0.0229769970375711	1.72328142254656	0.417	0.118	1	UP
PALD1	0.00336581006291459	3.98493869344522	0.364	0	1	UP
PALM	5.32120462045617e-05	-4.47041312516536	0.008	0.176	0.984582490923005	DOWN
PARP11	0.041766496614223	2.72464237417111	0.205	0	1	UP
PATL1	0.0117890346784606	-1.95731899039407	0.167	0.412	1	DOWN
PBRM1	0.0243549936616151	1.1500878240971	0.568	0.235	1	UP
PBXIP1	0.0216447360165665	1.21250122929496	0.636	0.353	1	UP
PCBP1	0.0356896620797379	-0.764765274227149	0.765	0.765	1	DOWN
PCBP2	0.00223744019387149	1.01556474308827	0.924	0.529	1	UP
PCMTD1	0.014472998837047	1.62684314897282	0.386	0.059	1	UP
PCNT	0.0190990892726577	3.1539231066932	0.258	0	1	UP
PCTP	0.00775339944547874	-2.59094533959962	0.03	0.176	1	DOWN
PDGFB	0.0227919269112979	2.23781093298663	0.379	0.118	1	UP
PDIA5	0.00222062160723036	-4.68519335887522	0.023	0.176	1	DOWN
PFKFB4	0.00730842253077798	3.41285862401995	0.318	0	1	UP
PFN1	0.0355755571738722	-0.530451743395842	0.977	0.941	1	DOWN
PGS1	0.0403251161870479	1.65234528576308	0.311	0.059	1	UP
PHF5A	0.0372641173830417	1.94638030058768	0.303	0.059	1	UP
PHLDA3	0.0146186607229506	-3.92650596697683	0.015	0.118	1	DOWN
PHLPP1	0.0437304008559865	-3.0644115611782	0.053	0.176	1	DOWN
PIM2	0.00234202405179477	-4.74847040731175	0.008	0.118	1	DOWN
PIP4K2A	0.0192735566749552	0.691844208853481	0.682	0.294	1	UP
PKD2	0.0268677002614939	3.20609863734533	0.235	0	1	UP
PKMYT1	0.00703475889298181	-3.03835149217808	0.03	0.176	1	DOWN
PKP3	0.00669836835980207	-3.99226723912699	0.03	0.176	1	DOWN
PKP4	0.00249489573437085	-3.17605352940225	0.023	0.176	1	DOWN
PLA2G15	0.0223160347132509	1.21000316777344	0.447	0.118	1	UP
PLA2G7	0.0290119692349165	0.950739285019089	0.523	0.176	1	UP
PLCB2	0.0323735795738248	-1.48046824674648	0.25	0.471	1	DOWN
PLEKHO1	0.0437002303713381	-0.758412647279181	0.72	0.706	1	DOWN
PLPP3	0.0295311593129722	-2.52894139948609	0.045	0.176	1	DOWN
PLXDC2	0.0143696200763433	3.0313726089401	0.341	0.059	1	UP
PMEPA1	0.00122853830487381	3.43670049639666	0.576	0.176	1	UP
PMP22	0.022645660849165	0.91901457152042	0.47	0.118	1	UP
PNRC1	0.0105503274672501	1.40602619963653	0.47	0.118	1	UP
PNRC2	0.0217841338691184	2.14819503022311	0.371	0.118	1	UP
POLR2H	0.012907687285325	-2.37882835355449	0.061	0.235	1	DOWN
POLR3A	0.041766496614223	2.49587227200683	0.205	0	1	UP
POU2F2	2.53524400679983e-05	2.31337589686007	0.818	0.176	0.469096198578173	UP
PPBP	8.18045503910003e-05	-5.36422460664909	0	0.118	1	DOWN
PPM1G	0.0242382188717268	1.33794646007593	0.417	0.118	1	UP
PPP1CA	0.0474614666591484	0.733536341139994	0.758	0.471	1	UP
PPP1R15B	0.0275846841475382	-1.3728035346984	0.273	0.471	1	DOWN
PPP1R18	0.0421111437070589	0.664266080939681	0.697	0.353	1	UP
PPP6R1	0.0335010247233209	0.93051469490856	0.591	0.235	1	UP
PPT2	0.0214228938313231	3.22865722991037	0.25	0	1	UP
PPT2-EGFL8	0.0214228938313231	3.22865722991037	0.25	0	1	UP
PRDX5	0.0143944913608191	1.14749723657332	0.674	0.353	1	UP
PRELID3B	0.0190990892726577	2.89636215335009	0.258	0	1	UP
PREX1	0.0223216767302359	0.838457175410521	0.735	0.353	1	UP
PRKCB	0.00900683117302853	2.24994319632534	0.402	0.059	1	UP
PRMT1	0.00256929454014641	3.47461321762583	0.379	0	1	UP
PRPF8	0.0216908459232843	1.62674340207704	0.409	0.118	1	UP
PRRC2C	0.0384953547363158	0.818971857304069	0.705	0.353	1	UP
PRUNE2	0.00336581006291459	3.89811824698087	0.364	0	1	UP
PSMB4	0.0123988393087514	1.39072568525813	0.561	0.235	1	UP
PSMB9	0.0490374041849035	-0.959014154829302	0.477	0.588	1	DOWN
PTEN	0.00370302981890536	1.15712161224872	0.606	0.176	1	UP
PTGES3	0.0069436757328341	-1.14429587762407	0.652	0.765	1	DOWN
PTGS1	0.00827681913955241	4.1035630077541	0.311	0	1	UP
PTOV1	0.00730842253077798	3.41195695940887	0.318	0	1	UP
PTPN1	0.0216204624489065	0.900530022863171	0.735	0.353	1	UP
PTPN12	0.0498261640706382	1.34143909408643	0.303	0.059	1	UP
PTPRJ	0.0128385510605018	1.05903834937559	0.583	0.176	1	UP
PTPRO	0.0270196974152329	1.35090040485673	0.432	0.118	1	UP
PWWP2A	0.0222313625834903	1.602329187224	0.424	0.118	1	UP
PXK	0.0465323880118243	2.47468775877911	0.197	0	1	UP
PYGL	0.0498086928914897	-2.35837392755818	0.053	0.176	1	DOWN
PYGO2	0.0300431631639166	2.80392130989829	0.227	0	1	UP
QKI	0.00537222636883673	0.930739006848969	0.871	0.471	1	UP
R3HDM2	0.0141909953749459	2.56050093629745	0.348	0.059	1	UP
RAB11FIP5	0.0214228938313231	2.7469523134475	0.25	0	1	UP
RAB3IL1	0.00677136671537251	1.58856328144195	0.5	0.118	1	UP
RAB5A	0.0429100238298061	1.45424560299387	0.409	0.176	1	UP
RABGGTB	0.0268677002614939	2.4525710231839	0.235	0	1	UP
RAP1GDS1	0.0079365586335901	1.73814553689392	0.515	0.176	1	UP
RASSF5	0.00641127369609984	2.74900667221194	0.386	0.059	1	UP
RBBP6	0.0141231701948361	1.03222456316071	0.583	0.235	1	UP
RBFA	0.0110481112641509	2.45430607842827	0.364	0.059	1	UP
RBM15	0.041766496614223	2.2929727046964	0.205	0	1	UP
RBMS1	0.00355341577313933	1.36457463965052	0.682	0.294	1	UP
RDX	0.0280914694990726	1.3208272237625	0.477	0.176	1	UP
RETREG1	0.00448308037129947	1.01195310197703	0.576	0.118	1	UP
RFXAP	0.0466227313615808	-2.1644652790191	0.083	0.235	1	DOWN
RGS10	0.00342580230126015	0.978679324852999	0.826	0.412	1	UP
RHOF	5.32120462045617e-05	-4.86758535821905	0.008	0.176	0.984582490923005	DOWN
RHOQ	0.038411664983888	1.94730903178256	0.295	0.059	1	UP
RLF	0.0214228938313231	2.74829601267858	0.25	0	1	UP
RNASE4	0.00070695459672194	3.55766657931424	0.515	0.059	1	UP
RNF113A	0.00222062160723036	-4.25325081498822	0.023	0.176	1	DOWN
RNF130	0.0431083151800996	0.577214449390167	0.576	0.235	1	UP
RNF141	0.0120934979914656	2.17500261185964	0.379	0.059	1	UP
RNF149	0.0282813538929543	1.25893843984117	0.667	0.412	1	UP
RNF7	0.0457555822769949	1.19956777057303	0.371	0.118	1	UP
RNPEP	0.00507682126604399	1.22771545514196	0.689	0.235	1	UP
RPL3	0.00327521490339256	0.649849969021951	0.985	0.882	1	UP
RPL31	0.00891188546335298	0.707123020714612	0.962	0.824	1	UP
RPS25	0.000451716261370751	0.71869283687355	1	0.824	1	UP
RPS27	0.0376504682208725	1.52007611072884	0.318	0.059	1	UP
RPS4X	0.0159861179069855	0.516836140322626	0.992	0.882	1	UP
RPSAP58	0.0445181512533533	-0.681008369084733	0.992	1	1	DOWN
RPSA	0.0445181512533533	-0.681008369084733	0.992	1	1	DOWN
RPTOR	0.0465323880118243	2.41406933855568	0.197	0	1	UP
RRM2B	0.0465323880118243	2.98959641618745	0.197	0	1	UP
METTL25B	0.041766496614223	3.07684731099242	0.205	0	1	UP
RRP36	0.0424934905183887	-2.529169980152	0.023	0.118	1	DOWN
RSL1D1	0.0246032425686866	2.06524755662104	0.326	0.059	1	UP
RTCB	0.0477402479274102	1.01871411136183	0.591	0.353	1	UP
RTF2	0.00567550617447023	3.36423651853597	0.333	0	1	UP
RTL8C	0.00596220811329059	-1.89434297238552	0.083	0.294	1	DOWN
RTP4	0.0170733975101292	-2.25639259686715	0.106	0.294	1	DOWN
RUFY1	0.0190990892726577	2.98549990824689	0.258	0	1	UP
S100A11	0.0325856687733471	-1.46418375599311	0.53	0.647	1	DOWN
S100A6	0.0369617219250717	-1.3988798051374	0.621	0.706	1	DOWN
SAMHD1	0.0074197764718361	-0.88739507255629	0.75	0.882	1	DOWN
SAP30	0.0442939393065316	2.40738691439718	0.273	0.059	1	UP
SARAF	0.0193586798580674	1.3308921469648	0.447	0.118	1	UP
SAT1	0.0191095183940526	0.694314829092651	0.902	0.588	1	UP
SCAMP3	0.041766496614223	2.75625585125382	0.205	0	1	UP
SCPEP1	0.0447639908619094	1.2823103604268	0.439	0.176	1	UP
SEL1L	0.0244121091084171	1.47228068858263	0.47	0.176	1	UP
SELENOO	0.041766496614223	2.53607824402635	0.205	0	1	UP
SELENOP	0.00950725270509955	1.18546470638429	0.795	0.529	1	UP
SEMA4D	0.00292414947166964	1.49320296000357	0.545	0.118	1	UP
SERINC1	0.036758607951543	0.76591795535386	0.712	0.353	1	UP
SERINC3	0.011793897645019	0.943438930975257	0.909	0.765	1	UP
SFI1	0.0363137388293285	2.23399240625443	0.295	0.059	1	UP
SFRP5	0.0160640658447545	-3.00018246948878	0.038	0.176	1	DOWN
SFT2D1	0.0035561135840424	1.40145572236761	0.598	0.176	1	UP
SH2D1B	0.0190990892726577	3.24799412525215	0.258	0	1	UP
SH3GLB1	3.86452869658074e-05	2.2874405374156	0.788	0.176	0.715053744728334	UP
SHTN1	0.0134588023753631	1.52776261737804	0.462	0.118	1	UP
SIGLEC8	0.00543094743238747	2.14669737343512	0.485	0.118	1	UP
SIGLEC7	0.00543094743238747	2.14669737343512	0.485	0.118	1	UP
SIGLEC12	0.00543094743238747	2.14669737343512	0.485	0.118	1	UP
SIGLEC9	0.00543094743238747	2.14669737343512	0.485	0.118	1	UP
SIK1	0.00240278263642602	-3.36900006754664	0.045	0.235	1	DOWN
SIK1B	0.00240278263642602	-3.36900006754664	0.045	0.235	1	DOWN
SIPA1	0.0473173124252456	0.956406968068821	0.561	0.294	1	UP
SIRPG	0.0293458852174021	0.782633673380712	0.75	0.412	1	UP
SIRPB1	0.0293458852174021	0.782633673380712	0.75	0.412	1	UP
SIRPA	0.0293458852174021	0.782633673380712	0.75	0.412	1	UP
SIRT7	0.0385247591501942	0.972662447989127	0.432	0.118	1	UP
SLC11A1	0.0467911269886583	1.357421033945	0.386	0.118	1	UP
SLC16A6	0.0364331499823273	1.49534542296654	0.326	0.059	1	UP
SLC29A3	0.0332637284395132	1.1131438130289	0.538	0.235	1	UP
SLC37A2	0.0151298828318793	3.10183599781663	0.273	0	1	UP
SLC38A10	0.00827681913955241	3.32894254353229	0.311	0	1	UP
SLC38A9	0.0237331137682084	1.65702650401555	0.409	0.118	1	UP
SLC7A7	0.0190990892726577	2.89773631731212	0.258	0	1	UP
SLCO2B1	0.00302067521577951	3.00799691781508	0.477	0.118	1	UP
SLFN13	0.0335613821570862	2.6946506440179	0.22	0	1	UP
SMAD1	0.0336863878037561	-1.28967303639108	0.197	0.412	1	DOWN
SMC1A	0.0397585478203534	1.36821314671174	0.318	0.059	1	UP
SMIM7	0.026448225903413	1.92969870331416	0.364	0.118	1	UP
SMOX	0.0374566178402768	3.02956903838847	0.212	0	1	UP
SNAPC3	0.0371006768263125	-1.87874206845823	0.273	0.471	1	DOWN
SNRNP70	0.00543578196101895	0.836782978605148	0.833	0.471	1	UP
SNX18	0.0246576369809822	0.587289036009459	0.485	0.176	1	UP
SNX32	0.0409340817979335	-2.99087212162661	0.053	0.176	1	DOWN
SNX5	0.00194901893630897	1.20136322579073	0.833	0.471	1	UP
SNX6	0.0321572064586947	1.48183583108536	0.333	0.059	1	UP
SNX9	0.00827681913955241	3.35999167319304	0.311	0	1	UP
SOAT1	0.00435100637531166	2.04189048723736	0.523	0.118	1	UP
SOCS3	0.0374566178402768	3.04506599803291	0.212	0	1	UP
SPAST	0.0324096385497296	2.49861477987736	0.295	0.059	1	UP
SPCS1	0.0210286912358317	1.27368855405644	0.508	0.176	1	UP
SPEN	0.0444191321297717	-1.45740146272136	0.288	0.471	1	DOWN
SPRED1	0.00183178711195678	2.64852453041706	0.538	0.176	1	UP
SPTY2D1	0.0190990892726577	3.08920819355947	0.258	0	1	UP
SRP72	0.0479453630590359	1.65611662121558	0.341	0.118	1	UP
SRPRA	0.0335613821570862	2.57380133802894	0.22	0	1	UP
SRSF9	0.032965628046976	0.682035995208878	0.545	0.235	1	UP
SSBP4	0.0183740972196588	1.33689124481934	0.515	0.176	1	UP
ST13	0.000458812180879637	2.3373839415083	0.606	0.118	1	UP
ST3GAL6	0.00827681913955241	3.81524700152529	0.311	0	1	UP
STAB1	0.0326873410233897	0.923207908237119	0.568	0.294	1	UP
STAG1	0.0455358980640298	2.22018994394875	0.28	0.059	1	UP
STAM2	0.0217756708064245	-1.67632069599374	0.098	0.294	1	DOWN
STAT6	0.0099624674824156	1.30889372268873	0.417	0.059	1	UP
STK11	0.0225982210355346	2.37237999912846	0.318	0.059	1	UP
STK19	0.0335613821570862	2.78778948836778	0.22	0	1	UP
STMN2	0.0374566178402768	2.91690300366213	0.212	0	1	UP
STT3B	0.026876212457175	1.28742955451223	0.348	0.059	1	UP
STX4	0.0171350288077875	1.34657433797894	0.515	0.176	1	UP
SUSD3	0.028820927921425	1.27553420842837	0.409	0.118	1	UP
SUZ12	0.0489483650107121	1.31333118068573	0.303	0.059	1	UP
SYT11	0.0214228938313231	3.21063385465763	0.25	0	1	UP
TAGLN2	0.00867274212249024	-1.68924124161259	0.629	0.706	1	DOWN
TANC2	0.00384375913640024	4.33728078552335	0.356	0	1	UP
TANGO2	0.0288271292277994	2.2940838376884	0.311	0.059	1	UP
TARDBP	0.0386229370789856	-0.60808104696639	0.621	0.824	1	DOWN
TBC1D13	0.041766496614223	2.49603986762506	0.205	0	1	UP
TBCB	0.0169778011369402	2.18790653878887	0.348	0.059	1	UP
TBCE	0.0465323880118243	2.48578621108963	0.197	0	1	UP
TCF25	0.0269697429845152	0.579853209970346	0.598	0.235	1	UP
TET3	0.0265759833774504	1.13866257824367	0.576	0.235	1	UP
TFB1M	0.044482410231406	-2.14927225372269	0.023	0.118	1	DOWN
TGFBR1	0.00438507211082562	1.18736517604043	0.712	0.235	1	UP
THUMPD3	0.0381035863031623	2.25084621438582	0.288	0.059	1	UP
TIFA	0.0144660183701653	1.36572351149927	0.485	0.118	1	UP
TIMP2	0.00172668901394117	1.84407200091748	0.636	0.235	1	UP
TLR7	0.0300431631639166	3.1538126835189	0.227	0	1	UP
TM9SF3	0.0218505467044046	1.07848141175248	0.606	0.294	1	UP
TMCC3	0.0189606186972943	1.42547233303407	0.508	0.176	1	UP
TMED7	0.0479137335987141	1.24390331655212	0.447	0.176	1	UP
TMED7-TICAM2	0.0479137335987141	1.24390331655212	0.447	0.176	1	UP
TMEM119	0.00852622946206273	3.07373799315859	0.432	0.118	1	UP
TMEM170B	0.0134430549730874	3.22433297029713	0.28	0	1	UP
TMEM176B	0.0317059643587986	0.534705056850809	0.917	0.647	1	UP
TMEM219	0.0293895869907752	1.24864951186547	0.417	0.118	1	UP
TMEM258	0.000481378291323721	-1.32050306992987	0.674	0.824	1	DOWN
TMX4	0.0285904339312168	2.14331642825792	0.303	0.059	1	UP
TNFRSF13B	0.00455743940555303	2.4612392079192	0.432	0.059	1	UP
TNKS	0.0374566178402768	2.51108792703505	0.212	0	1	UP
TOMM40	0.0335613821570862	2.80425039880526	0.22	0	1	UP
TONSL	0.0369723480921732	-4.36835181650288	0.023	0.118	1	DOWN
TRAPPC3	0.0170086371355822	3.03840257155676	0.265	0	1	UP
TREM2	0.00384269467640052	2.09647538360517	0.614	0.294	1	UP
TRIAP1	0.041766496614223	2.30785493301901	0.205	0	1	UP
TRIM27	0.0407125085780439	2.09528682376807	0.28	0.059	1	UP
TRIM5	0.0190990892726577	3.08178051567944	0.258	0	1	UP
TRIM56	0.0374566178402768	2.81742205626593	0.212	0	1	UP
TRIP12	0.00906938160219852	1.40764232135999	0.606	0.235	1	UP
TRPM7	0.0264022616750386	1.42425176628022	0.409	0.118	1	UP
TSC22D3	0.0122912365584572	-1.5361210440902	0.311	0.529	1	DOWN
TSC22D4	0.0257788896603562	0.939557755136382	0.72	0.412	1	UP
TSN	0.0225719443713531	0.811143588581896	0.576	0.235	1	UP
TTC28	0.0335613821570862	3.32598555905441	0.22	0	1	UP
TUBGCP6	0.0141547096234827	-3.23739250689616	0.038	0.176	1	DOWN
TXNDC16	0.0294114397264529	1.44648189562388	0.341	0.059	1	UP
TXNIP	0.0384335818637773	0.640556310311174	0.826	0.471	1	UP
U2AF2	0.035002998398873	0.773469585647388	0.614	0.294	1	UP
UBALD2	0.00644477656575015	3.20395413032224	0.326	0	1	UP
UBASH3B	0.0389302899180927	1.25082101717926	0.386	0.118	1	UP
UBE2B	0.00961344613662774	1.176277848554	0.591	0.235	1	UP
UBE2E3	0.0294114397264529	1.39556343318134	0.341	0.059	1	UP
UBE4A	0.0119301028445908	3.02367178118581	0.288	0	1	UP
UBFD1	0.00644477656575015	3.2526723477312	0.326	0	1	UP
UBIAD1	0.030628828809728	-2.37101486501898	0.045	0.176	1	DOWN
UBN1	0.00438318745174624	3.3689234608698	0.348	0	1	UP
UBR4	0.0248585622440456	1.70724518758069	0.341	0.059	1	UP
UCHL1	0.0240037693653989	2.94853450463433	0.242	0	1	UP
UGP2	0.041766496614223	2.66458160254018	0.205	0	1	UP
ULK2	0.00827681913955241	3.74897303219258	0.311	0	1	UP
USE1	0.0328194949760905	0.774349501632348	0.614	0.235	1	UP
VAPA	0.00222357505466516	1.82735475848482	0.606	0.176	1	UP
VAV2	0.0333051319899766	1.91583596934251	0.303	0.059	1	UP
VDAC2	0.0484456667249744	0.784117703959283	0.591	0.353	1	UP
VGLL4	0.019468205958883	2.48627560251902	0.326	0.059	1	UP
VIM	0.00839829123510859	-1.0427913314424	0.652	0.824	1	DOWN
VOPP1	0.031761354879631	-2.31275420032841	0.045	0.176	1	DOWN
VPS37A	0.0335613821570862	2.89250776132361	0.22	0	1	UP
VWA5A	0.00369135795487429	2.03938160072812	0.5	0.118	1	UP
XCR1	0.00465199322111419	-2.09533187087658	0.076	0.294	1	DOWN
XYLT1	0.0339993654749946	2.71415241314895	0.288	0.059	1	UP
XYLT2	0.0465323880118243	2.71525445527081	0.197	0	1	UP
YEATS2	0.0365509549525901	-2.27155654751173	0.174	0.353	1	DOWN
YPEL3	0.0219203661637853	1.01982557226895	0.667	0.294	1	UP
YPEL5	0.0151298828318793	2.9691214787409	0.273	0	1	UP
YWHAE	0.0258669374260477	-0.751178212612715	0.788	0.824	1	DOWN
ZBTB20	0.0269841930806456	0.964034698028553	0.538	0.235	1	UP
ZBTB46	0.0154847769222066	-2.26410932750342	0.098	0.294	1	DOWN
ZBTB7A	0.0145095684465857	0.989868950758964	0.545	0.176	1	UP
ZC3H13	0.0489483650107121	-1.89439939881863	0.258	0.412	1	DOWN
ZNF207	0.0346217830657012	0.953453322641917	0.712	0.353	1	UP
ZNF280D	0.0055444914506107	-2.29056880062416	0.311	0.529	1	DOWN
ZNF292	0.0439730719592034	1.10918813753688	0.409	0.118	1	UP
ZFP36L1	0.00037766838306854	0.886391421495531	0.856	0.353	1	UP
ZNF593	0.00388478809158311	-2.41928956525782	0.076	0.294	1	DOWN
ZNF598	0.0465323880118243	2.48220039144091	0.197	0	1	UP
ZNF740	0.0284556580086754	1.29904056792811	0.432	0.118	1	UP
ZMIZ1	0.0320549423065991	1.02522475934508	0.629	0.294	1	UP
ZMPSTE24	0.0335613821570862	2.98730985795483	0.22	0	1	UP
ZMYND15	0.0458790396614804	1.94183318288266	0.288	0.059	1	UP
ZNHIT1	0.0172085134813563	2.52647611935547	0.341	0.059	1	UP
ZSWIM8	0.0104490194345909	2.36163730208059	0.417	0.118	1	UP
